# Supplementary material for: Identification of the Bovine Arachnomelia Mutation by Massively Parallel Sequencing Implicates Sulfite Oxidase (SUOX) in Bone Development
Source: PLoS Genet. 2010 Aug 26;6(8):e1001079. doi: 10.1371/journal.pgen.1001079 (PMC2928811; doi:10.1371/journal.pgen.1001079)
Supplement: Table S1 — Details on the 79 coding polymorphisms. (0.04 MB XLS) [file pgen.1001079.s003.xls]

## Sheet: TableS1
Table S1. Details on the 79 coding polymorphisms. For each of the 79 coding polymorphisms discovered by massively parallel sequencing the read depth and the various allele counts are given in the case (red) and control (green). Empty cells in the control animal are due to missing coverage from the illumina sequences. For each of these polymorphisms it was subsequently confirmed by Sanger sequenci…
					CASE-->							CONTROL-->
Position	Gene	Type	RefBase	Variant base	variant freq	Depth	ACnt	CCnt	GCnt	TCnt	Deletion	variant freq	Depth	ACnt	CCnt	GCnt	TCnt	Deletion
1619183	LRIG3	SNP	C	T	1	27	0	-	0	27	0	1	10	0	-	0	10	0
1632222	LRIG3	SNP	A	G	1	32	-	0	32	0	0	1	2	-	0	2	0	0
1633545	LRIG3	SNP	A	G	1	82	-	0	82	0	0	1	15	-	0	15	0	0
1633563	LRIG3	SNP	A	G	1	75	-	0	75	0	0	1	8	-	0	8	0	0
1633593	LRIG3	SNP	C	T	1	40	0	-	0	40	0	1	5	0	-	0	5	0
1633632	LRIG3	SNP	A	G	1	37	-	0	37	0	0	0.933	15	-	0	14	0	0
1633686	LRIG3	SNP	C	T	1	60	0	-	0	60	0	0.963	27	0	-	0	26	0
1633776	LRIG3	SNP	C	T	1	46	0	-	0	46	0	1	3	0	-	0	3	0
1636849	LRIG3	SNP	T	C	1	4	0	4	0	-	0	1	5	0	5	0	-	0
2681755	CTDSP2	SNP	C	T	1	15	0	-	0	15	0
2699774	AVIL	SNP	A	G	1	91	-	0	91	0	0	0.9	20	-	0	18	0	0
2706709	TSFM	SNP	C	T	1	43	0	-	0	43	0	1	24	0	-	0	24	0
2731965	CYP27B1	SNP	C	G	1	89	0	-	89	0	0	1	17	0	-	17	0	0
2736374	TSPAN31	SNP	G	A	1	12	12	0	-	0	0	1	6	6	0	-	0	0
2778316	OS9_v4	SNP	C	T	1	52	0	-	0	52	0	0.857	14	0	-	0	12	0
2778611	OS9_v4	SNP	G	A	1	83	83	0	-	0	0	1	24	24	0	-	0	0
2914796	GEFT_v1	SNP	A	G	0.96	25	-	0	24	0	0	1	31	-	0	31	0	0
2923598	GEFT_v1	SNP	A	G	1	55	-	0	55	0	0	1	17	-	0	17	0	0
3003510	MARS	SNP	T	C	1	14	0	14	0	-	0	1	33	0	33	0	-	0
3043641	INHBC	SNP	G	A	1	34	34	0	-	0	0	0.933	30	28	0	-	0	0
3043888	INHBC	SNP	C	T	1	20	0	-	0	20	0	1	11	0	-	0	11	0
3053612	INHBC	SNP	G	T	1	36	0	0	-	36	0	1	2	0	0	-	2	0
3205840	R3HDM2	Indel	-	T	0.984	61	0	0	0	60	1
3205847	R3HDM2	SNP	T	G	1	55	0	0	55	-	0	1	9	0	0	9	-	0
3205849	R3HDM2	SNP	A	T	1	53	-	0	0	53	0	1	7	0	0	0	7	0
3205849	R3HDM2	SNP	A	T	1	53	-	0	0	53	0	1	7	-	7	0	0	0
3205850	R3HDM2	Indel	-	C	1	54	0	54	0	0	0
3205851	R3HDM2	SNP	G	C	1	53	0	53	-	0	0	1	6	0	6	-	0	0
3299923	LRP1	Indel	C	-	1	39	0	-	0	0	39	1	38	0	-	0	0	38
3299927	LRP1	SNP	T	C	1	34	0	34	0	-	0	1	41	0	41	0	-	0
3299928	LRP1	SNP	T	A	1	35	35	0	0	-	0	1	42	42	0	0	-	0
3308225	LRP1	SNP	G	A	1	14	14	0	-	0	0	1	9	9	0	-	0	0
3311612	LRP1	SNP	A	C	1	7	-	7	0	0	0	0.8	10	-	8	0	0	0
3367793	STAT6	SNP	C	T	1	12	0	-	0	12	0	1	11	0	-	0	11	0
3400650	TMEM194A	SNP	C	T	1	17	0	-	0	17	0	1	8	0	-	0	8	0
3431299	MYO1A	SNP	G	A	1	115	115	0	-	0	0	1	25	25	0	-	0	0
3469620	ZBTB39	SNP	T	C	1	5	0	5	0	-	0	1	11	0	11	0	-	0
3719733	HSD17B6	SNP	T	C	1	10	0	10	0	-	0	1	11	0	11	0	-	0
3771969	NACA_v1	SNP	T	C	1	5	0	5	0	-	0	1	3	0	3	0	-	0
3859629	BAZ2A	Indel	-	A	0.795	44	35	0	0	0	9
3996249	TIMELESS	SNP	A	G	0.968	94	-	0	91	0	0	1	6	-	0	6	0	0
4110234	ANKRD52	SNP	C	T	1	88	0	-	0	88	0	0.857	14	0	-	0	12	0
4112788	ANKRD52	SNP	A	G	1	17	-	0	17	0	0	1	13	-	0	13	0	0
4181786	SMARCC2_v3	SNP	A	G	1	68	-	0	68	0	0	1	24	-	0	24	0	0
4245509	ERBB3_v1	SNP	T	C	1	34	0	34	0	-	0	1	10	0	10	0	-	0
4258369	ERBB3_v1	SNP	T	C	1	24	0	24	0	-	0	1	4	0	4	0	-	0
4259099	ERBB3_v1	SNP	G	A	1	156	156	0	-	0	0	0.8	20	16	0	-	0	0
4344577	SUOX	SNP	T	C	1	71	0	71	0	-	0	1	5	0	5	0	-	0
4344795	SUOX	Indel	-	C	0.946	37	0	35	0	0	2	0.5	10	0	5	0	0	5
4371205	CDK2_v1	SNP	G	A	1	11	11	0	-	0	0	0.667	12	8	0	-	0	0
4397035	DGKA	SNP	G	T	0.833	12	0	0	-	10	0
4455152	MMP19	SNP	A	G	1	19	-	0	19	0	0	1	21	-	0	21	0	0
4589035	ITGA7_v1	SNP	T	G	1	61	0	0	61	-	0	1	41	0	0	41	-	0
4589037	ITGA7_v1	Indel	A	-	0.983	60	-	0	0	0	59	1	39	-	0	0	0	39
4589079	ITGA7_v1	SNP	A	G	1	41	-	0	41	0	0	1	29	-	0	29	0	0
4589080	ITGA7_v1	Indel	A	-	1	40	-	0	0	0	40	1	29	-	29	0	0	0
4589081	ITGA7_v1	SNP	A	C	1	43	-	43	0	0	0	1	28	-	0	0	0	28
4598857	ITGA7_v1	SNP	T	C	1	6	0	6	0	-	0	1	1	0	1	0	-	0
4604509	METTL7B	SNP	T	C	1	54	0	54	0	-	0	1	6	0	6	0	-	0
4656233	OR10P1	SNP	C	T	1	32	0	-	0	32	0	1	13	0	-	0	13	0
4656314	OR10P1	SNP	C	T	1	18	0	-	0	18	0	1	11	0	-	0	11	0
4656397	OR10P1	SNP	A	G	1	58	-	0	58	0	0	1	26	-	0	26	0	0
4656501	OR10P1	SNP	G	A	1	101	101	0	-	0	0	0.938	16	15	0	-	0	0
4656860	OR10P1	SNP	C	T	1	28	0	-	0	28	0	1	15	0	-	0	15	0
4657066	OR10P1	SNP	T	G	1	56	0	0	56	-	0	1	6	0	0	6	-	0
4748554	OR6C65	SNP	A	T	1	44	-	0	0	44	0	1	19	-	0	0	19	0
4748680	OR6C65	SNP	C	T	0.919	86	0	-	0	79	0	1	5	0	-	0	5	0
4748833	OR6C65	SNP	G	A	0.813	16	13	0	-	0	0	1	4	4	0	-	0	0
5321921	OR6C2	SNP	C	A	1	23	23	-	0	0	0	1	7	7	-	0	0	0
5428629	OR6C70	SNP	A	G	1	64	-	0	64	0	0	1	14	-	0	14	0	0
5500456	OR6C68	SNP	A	C	0.75	8	-	6	0	0	0
5500457	OR6C68	SNP	A	C	1	9	-	9	0	0	0
6076579	OR6C74	SNP	C	G	1	103	0	-	103	0	0	1	28	0	-	28	0	0
6614923	OR9K2	SNP	G	C	1	111	0	111	-	0	0	0.986	69	0	68	-	0	0
6633868	OR9K2	SNP	A	G	0.877	65	-	0	57	0	0	0.593	27	-	0	16	0	0
6633883	OR9K2	SNP	C	T	0.756	86	0	-	0	65	0
6634562	OR9K2	SNP	G	A	0.941	17	16	0	-	0	0	1	7	7	0	-	0	0
6634587	OR9K2	SNP	G	C	1	20	0	20	-	0	0	1	6	0	6	-	0	0
6929387	NEUROD4	SNP	C	A	1	28	28	-	0	0	0	0.909	11	10	-	0	0	0
